# Supplementary material for: Carob Syrup: Prebiotic Potential of a Neglected Functional Beverage of Mediterranean Countries
Source: Foods. 2024 Dec 23;13(24):4172. doi: 10.3390/foods13244172 (PMC11675682; doi:10.3390/foods13244172)
Supplement: Supplementary file 1 [file foods-13-04172-s001.zip]

Archive with 1 entries (1 files):
- foods-3357437-supplementary.pdf
